# Supplementary material for: Leonardite-derived humic substances enhance phosphorus use efficiency in lettuce through integrated physiological and metabolic reprogramming
Source: Front Plant Sci. 2026 May 28;17:1809888. doi: 10.3389/fpls.2026.1809888 (PMC13253240; doi:10.3389/fpls.2026.1809888)
Supplement: Supplementary file 1 [file Table1.xlsx]

## Sheet: HPLC ug_100g
		HP_1	HP_2	HP_3	HP_4	HP_5	LP_1	LP_2	LP_3	LP_4	LP_5	HP_6	HP_7	HP_8	HP_9	HP_10	LP_6	LP_7	LP_8	LP_9	LP_10	HP_11	HP_12	HP_13	HP_14	HP_15	LP_11	LP_12	LP_13	LP_14	LP_15
		HP	HP+R1	HP+R2	HP+F1	HP+F2	LP	LP+R1	LP+R2	LP+F1	LP+F2	HP	HP+R1	HP+R2	HP+F1	HP+F2	LP	LP+R1	LP+R2	LP+F1	LP+F2	HP	HP+R1	HP+R2	HP+F1	HP+F2	LP	LP+R1	LP+R2	LP+F1	LP+F2
	Kaempferol	2.89344	4.13567	3.69452	5.69953	3.13709	9.97732	4.46933	4.96877	6.96052	5.80946	3.17942	4.19356	3.54111	5.45438	3.29517	9.36737	4.71275	5.20692	7.36066	5.82469	3.08267	4.35189	3.74688	5.88126	3.05894	10.1558	4.58253	5.14069	7.24156	6.11414
	Dihydrokaempferol	2.15029	3.02605	1.60736	4.30925	3.59912	5.01937	2.17887	1.74481	3.32659	2.90612	2.21565	2.9583	1.52727	4.1633	3.69785	4.86077	2.24751	1.82375	3.19745	2.64463	2.3167	3.11592	1.66055	4.56105	3.50135	5.15203	2.27556	1.87061	3.15839	2.74953
	Qurcetin	3.02591	5.3325	7.3917	8.47408	4.43847	21.0577	10.1879	13.8277	16.4128	12.4697	2.96254	5.1064	7.4885	8.33161	4.70391	20.0597	10.3977	14.4567	16.1462	12.4979	2.83942	5.2586	7.51502	8.60223	4.38982	22.044	10.5065	14.6459	15.8036	13.0007
	Dihydroquercetin	2.4703	2.61895	2.55984	3.95116	1.10032	11.2645	6.95192	5.74752	7.33781	13.4144	2.46528	2.55402	2.60069	3.70605	1.0697	11.8994	7.19416	5.69844	7.27353	12.8304	2.33276	2.70361	2.60242	4.18285	1.08071	11.4936	7.06378	5.94467	7.04108	13.1323
	Myricetin	42.2003	43.2037	68.0549	48.1816	41.1979	174.184	112.244	106.107	132.637	102.954	41.8444	42.0406	70.7252	46.7665	39.4864	184.191	115.041	108.083	132.309	102.673	40.2639	43.4039	71.9869	49.7327	40.5238	165.977	108.879	110.735	130.441	100.678
	Dihydromyricetin	0.617058	2.69835	1.06481	5.16326	1.36847	8.95805	4.34341	4.97613	7.41865	4.60312	0.60055	2.57192	1.10098	4.90728	1.31197	9.23362	4.54569	4.57827	7.32541	4.75581	0.588959	2.73456	1.09404	5.31007	1.31857	8.72751	4.59724	4.71317	7.11931	4.4832
	Myricetin-glucoside	21.9674	27.385	43.9261	39.2739	22.8381	87.8979	34.1431	37.0041	56.2103	49.7661	19.899	26.2346	46.5335	40.2902	21.8292	92.9747	36.2125	33.4504	55.1784	50.324	21.0477	24.9182	42.2568	41.0679	21.8629	83.5669	34.6197	35.5973	54.4369	52.7191
	Naringenin-glucoside	8.0831	8.00884	3.37934	11.9225	1.9744	6.17438	2.17786	3.45426	4.53547	6.19198	7.54127	8.28546	3.44433	12.0486	2.10651	6.27769	2.30023	3.21608	4.32422	5.87048	7.84791	8.11965	3.30428	12.4199	1.9382	6.08951	2.24433	3.34459	4.40661	6.11898
	Apigenin-arabinoside	6.60594	16.4469	19.2861	16.4296	9.7338	24.7353	26.7229	8.27755	15.0792	19.7403	6.34081	17.2934	19.6332	17.2871	9.48761	25.4213	27.8825	7.86653	14.6378	19.9348	6.47262	16.2825	19.7414	16.0321	9.8994	24.0202	27.474	8.03947	15.2468	18.8923
	Kaempferol-arabinoside	148.024	115.867	122.736	202.027	120.711	71.446	78.0647	36.5103	86.6471	52.0687	148.029	120.226	127.335	212.857	126.723	74.6509	79.0467	34.3838	87.8374	50.1948	153.241	112.243	124.491	191.33	117.578	75.2936	74.0053	34.9638	81.5013	49.8833
	Dihydrokaempferol-arabinoside	54.4247	44.7866	44.2933	44.5545	38.4886	89.7469	57.5925	67.924	78.3851	72.2243	56.998	43.4867	46.7785	47.0606	37.9948	91.468	59.2727	71.4217	81.5225	69.4391	55.3597	46.7832	46.3043	42.0027	39.336	86.2614	54.3058	64.4065	80.9815	71.1014
	Kaempferol-rhamniside	141.138	147.308	166.699	980.156	100.507	1332.68	186.413	560.32	1121.01	1019.04	149.816	139.437	176.509	966.811	101.717	1348.63	191.813	591.225	1164.85	1073.18	143.527	149.277	170.718	928.953	95.1384	1316.84	184.343	537.562	1066.34	997.128
	Quercetin-arabinoside	225.593	300.99	339.051	398.054	227.033	553.202	267.141	239.444	476.884	418.225	241.926	312.146	347.278	391.767	213.887	565.968	264.309	247.043	492.728	405.098	235.309	308.988	345.615	384.488	218.62	520.365	277.896	234.091	468.751	402.055
	Dihydroquercetin-arabinoside	73.7195	94.3845	112.691	120.172	84.6709	170.382	91.295	77.9303	159.534	90.7511	74.6729	97.6571	117.144	117.125	81.9183	173.419	84.495	76.1749	163.251	86.3557	75.6427	97.1398	114.589	122.942	86.3512	175.974	86.6924	76.099	150.349	92.9507
	Kaempferol-glucoside	35.5074	90.0697	96.5086	109.462	61.9013	178.88	69.7024	85.8709	156.57	98.7697	37.4957	91.9209	95.4262	112.392	65.0295	184.364	69.877	83.2296	158.827	93.1885	33.4057	92.1958	98.5863	110.987	58.6952	173.305	71.4968	84.8706	154.181	97.3541
	Dihydroquercetin-rhamnoside	75.0037	100.52	123.051	155.664	111	189.094	107.492	83.9122	182.231	141.27	77.8465	102.074	130.421	161.295	116.214	198.108	113.542	84.8409	192.787	137.647	77.1215	106.309	135.584	159.385	105.804	182.788	110.932	88.5381	186.557	137.772
	Dihymyricetin-arabinoside	15.6977	36.8072	51.8782	21.6579	40.7382	66.0606	69.2066	6.97291	17.8022	40.4334	16.6606	37.5971	53.2871	20.7706	39.1241	63.0775	68.3984	6.71391	18.0551	39.5008	14.9505	35.3731	55.1402	22.8484	39.4821	69.5772	71.5429	6.76248	17.2683	41.136
	Kaempferol-glucuronide	234.139	343.864	313.307	408.746	232.72	798.125	302.104	318.436	735.139	512.321	229.526	350.597	330.844	394.337	224.401	774.298	318.221	335.103	713.346	524.63	225.237	326.583	340.472	389.706	228.375	751.405	314.166	307.189	711.095	496.484
	Dihydrokaempferol-glucuronide	1005.21	1875.39	2974.18	2146.93	1561.25	6388.65	4345.03	3362.82	4314.12	5196.68	945.857	1815.93	2933.44	2117.94	1493.98	6137.5	4198.05	3311.19	4081.26	5109.27	973.53	1803.95	3106.58	2092.71	1475.86	6107.02	4440.43	3564.34	4446.05	5452.48
	Dihydroquercetin-glucoside	198.956	297.985	337.548	405.849	211.967	809.028	365.222	320.374	487.908	653.845	194.641	292.152	345.971	385.718	209.495	763.345	393.514	303.198	493.411	622.116	203.961	282.196	351.356	399.586	205.221	774.685	383.316	325.451	510.354	618.138
	Quercetin-glucuronide	208.06	483.719	529.828	452.762	302.127	1098.14	711.337	636.712	648.125	949.607	196.992	463.494	556.906	431.12	291.923	1033.17	724.321	602.501	659.039	904.085	195.608	495.904	576.873	439.109	282.944	1134.96	745.826	653.353	683.792	938.996
	Dihydroquercetin-glucuronide	41.9846	68.0821	108.364	42.3551	40.6473	130.593	100.513	92.465	101.89	120.713	40.7556	70.6311	114.206	42.922	39.8826	135.63	92.5033	90.4005	106.824	115.553	43.1462	71.705	116.526	39.9573	38.6414	123.519	98.1846	89.7563	96.3639	127.812
	Dihydromyricetin-glucoside	11.1563	53.5655	53.2105	63.9137	37.2074	104.296	41.1846	37.7435	70.6864	93.3881	10.647	51.0039	56.3922	62.6545	36.0452	106.843	43.2745	39.9221	74.9018	97.0416	10.5996	55.8047	56.9666	65.7257	33.9283	101.782	42.4705	36.1917	67.0117	95.2003
	Myricetin-glucuronide	9.08739	3.21121	4.13281	5.5358	5.21164	9.24925	4.05547	4.71972	16.0028	8.5512	8.958	3.04213	4.39062	5.27797	5.12205	8.80434	3.95726	4.8545	16.3373	8.67245	9.42169	3.14629	4.44459	5.67026	5.03433	8.92479	3.91996	4.4458	15.3336	8.74662
	Dihydromyricetin-glucuronide	20.6071	34.9941	38.1728	38.0025	37.2022	43.3671	58.366	50.08	70.0465	50.5182	19.9561	33.3234	39.4217	37.5571	36.2698	40.9055	56.4608	52.3243	68.9783	51.0886	21.1154	33.258	37.1022	37.1005	35.8954	42.6241	57.2619	48.3805	72.6939	49.2354
	Apigenin-dirhamnoside	86.6366	91.0076	118.386	87.3548	87.6761	97.3037	83.8818	61.3671	80.9564	64.0735	81.8115	88.0253	123.191	84.8066	83.2893	100.421	82.3266	62.3183	77.6247	66.2812	85.3751	85.613	120.813	90.6934	80.4828	95.8504	88.4437	59.2984	79.8553	66.7264
	Naringenin-diglucoside	41.2502	247.378	128.23	84.8846	115.742	24.4598	15.1297	11.7176	28.7308	27.0377	39.2831	233.358	122.927	81.6136	113.814	25.8137	15.6847	12.0502	30.2478	29.277	39.2614	262.066	119.266	81.5607	117.678	23.6456	14.545	11.2727	27.8603	27.6871
	Naringenin-vicianoside	49.6838	184.979	81.0478	141.951	120.224	23.1134	42.5962	21.1358	32.1557	19.2839	52.3454	177.145	78.275	147.524	117.886	24.4066	43.739	21.4104	30.5703	21.6968	48.9566	178.987	73.6172	134.492	116.265	22.0206	43.2174	20.3384	31.7023	20.5303
	Kaempferol-dirhamnoside	17.0302	18.2109	16.7856	5.79994	8.66735	306.04	57.4464	91.2989	25.6261	446.084	17.7014	17.172	15.8494	5.99028	8.5416	322.904	60.9922	96.6574	25.3271	409.466	16.2077	17.1421	14.9387	5.71499	8.43732	295.058	58.6521	99.6175	24.9723	426.147
	Naringenin-rutinoside	75.0326	137.171	102.507	86.1066	61.6103	115.081	69.6148	108.718	91.0432	622.841	78.0312	140.289	105.437	83.0559	58.4838	120.124	66.4351	113.481	88.4438	652.372	70.7493	132.083	103.828	83.5626	55.9556	117.924	65.6275	110.411	90.9287	660.614
	Dihydrokaempferol-vicianoside	195.471	285.087	189.92	254.838	34.5102	18.7013	74.9539	94.2677	116.037	54.1036	206.281	291.019	184.428	262.507	33.8529	19.1181	73.2296	98.6718	112.294	49.176	191.466	300.242	187.307	267.912	32.5721	18.2084	71.629	97.2111	106.016	51.851
	Quercetin-dirhamnoside	11.5161	14.9366	23.446	9.59538	14.1447	19.5924	23.9078	15.014	38.3344	31.52	11.085	15.7752	23.0983	9.07569	13.7828	18.7971	23.6132	15.4522	39.2576	28.2459	11.1096	14.3876	24.0715	10.1585	13.4321	18.4062	23.0799	15.9073	40.3068	29.7641
	Quercetin-vicianoside	53.5423	46.8456	-0.36419	53.9413	49.0296	51.2673	48.8797	14.3625	37.9413	55.644	52.7434	47.5425	49.3181	52.4838	50.3118	49.3115	46.5652	13.6179	40.1832	56.7712	55.4522	45.9213	50.1001	55.5797	50.416	53.6367	48.4785	14.1667	41.34	54.9963
	Dihydroquercetin-vicianoside	30.9382	23.2995	12.1965	5.71992	19.495	4.91791	4.52177	16.5899	8.65167	15.5759	31.9448	23.7056	12.6075	5.62409	20.5041	5.08857	4.28198	15.7082	8.28611	16.291	31.3454	21.9971	12.3335	6.0846	19.8549	5.11604	4.40301	16.551	8.61275	15.8211
	Rutin	30.4836	32.9684	80.028	50.1974	29.8838	135.791	85.3614	97.166	166.753	152.965	31.7122	34.7904	82.2351	47.5328	31.3635	128.79	87.9398	102.918	169.098	151.591	31.0117	33.6001	77.4542	53.0739	29.489	140.428	91.691	108.179	171.915	146.476
	Dihydroquercetin-rutinoside	549.347	904.075	945.294	1116.69	669.137	1318.51	987.288	540.84	1284.31	1100.27	566.008	887.596	985.374	1062.76	683.505	1250.19	1013.83	567.393	1297.12	-0.36419	577.123	889.351	967.464	1137.65	644.406	1362.52	1072.07	574.802	1340.56	1141.54
	Dihydromyricetin-rutinoside	40.8933	62.0967	50.2558	71.3855	43.1725	90.9424	63.7367	60.5366	68.5519	69.2662	42.9249	63.9824	50.9127	68.4115	44.4873	89.6194	65.1639	64.3991	72.0039	66.6639	43.3288	61.4527	48.3945	72.5866	41.3314	87.7476	64.1947	66.9443	73.3007	70.9105
	Quercetin-diglucoside	61.7129	84.8687	111.007	90.2132	59.7135	249.883	160.367	112.293	165.148	181.721	65.0564	88.3709	109.389	93.1117	60.6585	242.073	162.492	118.047	172.735	180.771	65.0477	79.8834	112.545	92.6443	57.5164	236.595	157.263	112.181	169.477	191.632
	Dihydroquercetin-diglucoside	6.30166	11.8097	16.0162	14.8519	8.59496	49.5544	23.1417	10.2531	13.4049	14.1361	6.37358	12.1162	15.7816	15.246	9.0086	48.3269	24.3401	10.7104	13.7829	13.8209	6.5437	11.2341	15.5617	14.049	8.44068	47.1618	23.7151	11.2208	13.6394	14.4708
	Dihydromyricetin-diglucoside	2.34997	5.50065	3.08756	8.00312	2.97794	5.07711	2.9781	7.62484	5.36821	6.52122	2.45859	5.68815	3.12524	7.81176	2.78637	4.78425	2.85786	7.29636	5.07711	5.88611	2.40952	5.75507	3.27027	8.23507	2.80762	4.79715	2.68573	7.65824	5.37991	6.18673
